# Supplementary material for: A new species of Apolochus (Crustacea, Amphipoda, Gammaridea, Amphilochidae) in Maryland coastal bays, USA with notes on its abundance and distribution
Source: Zookeys. 2016 Mar 7;(571):81–104. doi: 10.3897/zookeys.571.7440 (PMC4829802; doi:10.3897/zookeys.571.7440)
Supplement: XML Treatment for Apolochus [file zookeys.571.7440-treatment1.xml]

<!DOCTYPE tp:taxon-treatment
  PUBLIC "-//TaxonX//DTD Taxonomic Treatment Publishing DTD v0 20100105//EN" "tax-treatment-NSO.dtd">
<tp:taxon-treatment xmlns:tp="http://www.plazi.org/taxpub"><tp:treatment-meta><kwd-group><label>Taxon classification</label><kwd><named-content content-type="kingdom">Animalia</named-content></kwd><kwd><named-content content-type="order">Amphipoda</named-content></kwd><kwd><named-content content-type="family">Amphilochidae</named-content></kwd></kwd-group><mixed-citation publication-type="journal"><person-group><name><surname>Morales-Núñez</surname><given-names>Andrés G.</given-names></name><name><surname>Chigbu</surname><given-names>Paulinus</given-names></name></person-group><article-title>A new species of <italic><tp:taxon-name><tp:taxon-name-part taxon-name-part-type="genus">Apolochus</tp:taxon-name-part></tp:taxon-name></italic> (<tp:taxon-name><tp:taxon-name-part taxon-name-part-type="subphylum">Crustacea</tp:taxon-name-part></tp:taxon-name>, <tp:taxon-name><tp:taxon-name-part taxon-name-part-type="order">Amphipoda</tp:taxon-name-part></tp:taxon-name>, <tp:taxon-name><tp:taxon-name-part taxon-name-part-type="suborder">Gammaridea</tp:taxon-name-part></tp:taxon-name>, <tp:taxon-name><tp:taxon-name-part taxon-name-part-type="family">Amphilochidae</tp:taxon-name-part></tp:taxon-name>) in Maryland coastal bays, USA with notes on its abundance and distribution</article-title><source>Zookeys</source><day>7</day><month>3</month><year>2016</year><volume>2016</volume><issue>571</issue><fpage>81</fpage><lpage>104</lpage><pub-id pub-id-type="doi">10.3897/zookeys.571.7440</pub-id></mixed-citation></tp:treatment-meta><tp:nomenclature><label>Genus</label><tp:taxon-name>
              <tp:taxon-name-part taxon-name-part-type="genus">Apolochus</tp:taxon-name-part>
            </tp:taxon-name><tp:taxon-authority>Hoover &amp; Bousfield, 2001</tp:taxon-authority></tp:nomenclature><tp:treatment-sec sec-type="Type species"><title>Type species.</title><p>
              <italic><tp:taxon-name><tp:taxon-name-part taxon-name-part-type="genus">Amphilochus</tp:taxon-name-part> <tp:taxon-name-part taxon-name-part-type="species">neapolitanus</tp:taxon-name-part></tp:taxon-name></italic> Della Valle, 1893</p></tp:treatment-sec><tp:treatment-sec sec-type="Generic diagnosis"><title>Generic diagnosis.</title><p>See <xref ref-type="bibr" rid="B7">Hoover and Bousfield (2001)</xref>.</p></tp:treatment-sec><ref-list><ref id="B7"><mixed-citation xmlns:xlink="http://www.w3.org/1999/xlink" xlink:type="simple">
          <person-group><name name-style="western"><surname>Hoover</surname><given-names>PM</given-names></name><name name-style="western"><surname>Bousfield</surname><given-names>EL</given-names></name></person-group> (<year>2001</year>) <article-title>The amphipod superfamily <tp:taxon-name><tp:taxon-name-part taxon-name-part-type="superfamily">Leucothoidea</tp:taxon-name-part></tp:taxon-name> on the Pacific coast of North America: family <tp:taxon-name><tp:taxon-name-part taxon-name-part-type="family">Amphilochidae</tp:taxon-name-part></tp:taxon-name>: systematics and distributional ecology.</article-title> <source>Amphipacifica</source> <volume>3</volume>: <fpage>3</fpage>–<lpage>28</lpage>.</mixed-citation></ref></ref-list></tp:taxon-treatment>
