# Supplementary material for: A new species of Apolochus (Crustacea, Amphipoda, Gammaridea, Amphilochidae) in Maryland coastal bays, USA with notes on its abundance and distribution
Source: Zookeys. 2016 Mar 7;(571):81–104. doi: 10.3897/zookeys.571.7440 (PMC4829802; doi:10.3897/zookeys.571.7440)
Supplement: XML Treatment for Apolochus cresti [file zookeys.571.7440-treatment2.xml]

<!DOCTYPE tp:taxon-treatment
  PUBLIC "-//TaxonX//DTD Taxonomic Treatment Publishing DTD v0 20100105//EN" "tax-treatment-NSO.dtd">
<tp:taxon-treatment xmlns:tp="http://www.plazi.org/taxpub"><tp:treatment-meta><kwd-group><label>Taxon classification</label><kwd><named-content content-type="kingdom">Animalia</named-content></kwd><kwd><named-content content-type="order">Amphipoda</named-content></kwd><kwd><named-content content-type="family">Amphilochidae</named-content></kwd></kwd-group><mixed-citation publication-type="journal"><person-group><name><surname>Morales-Núñez</surname><given-names>Andrés G.</given-names></name><name><surname>Chigbu</surname><given-names>Paulinus</given-names></name></person-group><article-title>A new species of <italic><tp:taxon-name><tp:taxon-name-part taxon-name-part-type="genus">Apolochus</tp:taxon-name-part></tp:taxon-name></italic> (<tp:taxon-name><tp:taxon-name-part taxon-name-part-type="subphylum">Crustacea</tp:taxon-name-part></tp:taxon-name>, <tp:taxon-name><tp:taxon-name-part taxon-name-part-type="order">Amphipoda</tp:taxon-name-part></tp:taxon-name>, <tp:taxon-name><tp:taxon-name-part taxon-name-part-type="suborder">Gammaridea</tp:taxon-name-part></tp:taxon-name>, <tp:taxon-name><tp:taxon-name-part taxon-name-part-type="family">Amphilochidae</tp:taxon-name-part></tp:taxon-name>) in Maryland coastal bays, USA with notes on its abundance and distribution</article-title><source>Zookeys</source><day>7</day><month>3</month><year>2016</year><volume>2016</volume><issue>571</issue><fpage>81</fpage><lpage>104</lpage><pub-id pub-id-type="doi">10.3897/zookeys.571.7440</pub-id></mixed-citation></tp:treatment-meta><tp:nomenclature><tp:taxon-name>
              <tp:taxon-name-part taxon-name-part-type="genus">Apolochus</tp:taxon-name-part>
              <tp:taxon-name-part taxon-name-part-type="species">cresti</tp:taxon-name-part>
              <object-id xmlns:xlink="http://www.w3.org/1999/xlink" content-type="zoobank" xlink:type="simple">http://zoobank.org/56C24D6B-2E21-4711-928C-F63A291D0A33</object-id>
            </tp:taxon-name><tp:taxon-status xmlns:xlink="http://www.w3.org/1999/xlink" xlink:type="simple">sp. n.</tp:taxon-status><xref ref-type="fig" rid="F2">Figs 2</xref><xref ref-type="fig" rid="F3">, 3</xref><xref ref-type="fig" rid="F4">, 4</xref><xref ref-type="fig" rid="F5">, 5</xref><xref ref-type="fig" rid="F6">, 6</xref><xref ref-type="fig" rid="F7">, 7</xref><xref ref-type="fig" rid="F8">, 8</xref><xref ref-type="fig" rid="F9">; 9H, V, Z, B–9</xref><xref ref-type="fig" rid="F1">, 1−C-1</xref></tp:nomenclature><tp:treatment-sec sec-type="material"><title>Material examined.</title><p>
              <italic>Holotype</italic>: ovigerous ♀ (<named-content xmlns:xlink="http://www.w3.org/1999/xlink" content-type="dwc:institutional_code" xlink:type="simple">USNM</named-content> 1254651), 3.4 mm , station 10 (<named-content xmlns:xlink="http://www.w3.org/1999/xlink" content-type="dwc:verbatimCoordinates" xlink:type="simple">38°14.504'N; 75°09.306'W</named-content>), Isle of Wight Bay, USA, 1.8 m, 17.5 °C, 30.7 PSU, 16 May 2012, coastal lagoon, coll. A.G. Morales-Núñez. <italic>Paratypes</italic>: 4 ♀♀ (<named-content xmlns:xlink="http://www.w3.org/1999/xlink" content-type="dwc:institutional_code" xlink:type="simple">USNM</named-content> 1254652), 4 ♂♂ (<named-content xmlns:xlink="http://www.w3.org/1999/xlink" content-type="dwc:institutional_code" xlink:type="simple">USNM</named-content> 1254653); 4 ♀♀ and 4 ♂♂ (<named-content xmlns:xlink="http://www.w3.org/1999/xlink" content-type="dwc:institutional_code" xlink:type="simple">GCRL</named-content> 06537), same collection data as for holotype. Additional specimens from the type locality are in the collection of the authors.</p></tp:treatment-sec><tp:treatment-sec sec-type="material"><title>Additional material.</title><p>587 specimens (558 undetermined, 11 non-ovigerous ♀♀, 1 ovigerous ♀, and 17 ♂♂), station 10 (<named-content xmlns:xlink="http://www.w3.org/1999/xlink" content-type="dwc:verbatimCoordinates" xlink:type="simple">38°14.504'N; 75°09.306'W</named-content>), Isle of Wight Bay, 1.8 m, 17.5 °C, 30.7 PSU, 15 March 2012, coll. A.G. Morales-Núñez. − 327 specimens (313 undetermined and 14 ♂♂), station 12 (<named-content xmlns:xlink="http://www.w3.org/1999/xlink" content-type="dwc:verbatimCoordinates" xlink:type="simple">38°25.778'N; 75°05.956'W</named-content>), Assawoman Bay, 1.7 m, 17.2 °C, 29.8 PSU, 15 March 2012, coll. A.G. Morales-Núñez. − 2 specimens (undetermined), station 1 (<named-content xmlns:xlink="http://www.w3.org/1999/xlink" content-type="dwc:verbatimCoordinates" xlink:type="simple">38°03.143'N; 75°16.114'W</named-content>), Chincoteague Bay, 2.1 m, 17.8 °C, 33.3 PSU, 17 April 2012, coll. A.G. Morales-Núñez. − 1 specimen (ovigerous ♀), station 10 (<named-content xmlns:xlink="http://www.w3.org/1999/xlink" content-type="dwc:verbatimCoordinates" xlink:type="simple">38°14.504'N; 75°09.306'W</named-content>), Isle of Wight Bay, 1.8 m, 17.5 °C, 30.7 PSU, 17 April 2012, coll. A.G. Morales-Núñez. − 15 specimens (6 undetermined and 9 ovigerous ♀♀), station 12 (<named-content xmlns:xlink="http://www.w3.org/1999/xlink" content-type="dwc:verbatimCoordinates" xlink:type="simple">38°25.778'N; 75°05.956'W</named-content>), Assawoman Bay, 1.7 m, 17.2 °C, 29.8 PSU, 15 March 2012, coll. A.G. Morales-Núñez. − 8 specimens (2 undetermined, 1 non-ovigerous ♀, and 5 ovigerous ♀), station 13 (<named-content xmlns:xlink="http://www.w3.org/1999/xlink" content-type="dwc:verbatimCoordinates" xlink:type="simple">38°26.240'N; 75°04.651'W</named-content>), Assawoman Bay, 2.1 m, 17.3 °C, 29.5 PSU, 17 April 2012, coll. A.G. Morales-Núñez. − 3 specimens (undetermined), station 7 <!--PageBreak-->(<named-content xmlns:xlink="http://www.w3.org/1999/xlink" content-type="dwc:verbatimCoordinates" xlink:type="simple">38°14.504'N; 75°09.306'W</named-content>), Sinepuxent Bay, 1.9 m, 17.5 °C, 32.9 PSU, 21 May 2012, coll. A.G. Morales-Núñez. − 632 specimens (502 undetermined, 22 non-ovigerous ♀♀, 83 ovigerous ♀, and 25 ♂♂), station 10 (<named-content xmlns:xlink="http://www.w3.org/1999/xlink" content-type="dwc:verbatimCoordinates" xlink:type="simple">38°14.504'N; 75°09.306'W</named-content>), Isle of Wight Bay, 1.8 m, 17.5 °C, 30.7 PSU, 21 May 2012, coll. A.G. Morales-Núñez. − 1 specimen (undetermined), station 12 (<named-content xmlns:xlink="http://www.w3.org/1999/xlink" content-type="dwc:verbatimCoordinates" xlink:type="simple">38°25.778'N; 75°05.956'W</named-content>), Assawoman Bay, 1.7 m, 21 May 2012, coll. A.G. Morales-Núñez. − 552 specimens (517 undetermined, 28 ovigerous ♀, and 7 ♂♂), station 10 (<named-content xmlns:xlink="http://www.w3.org/1999/xlink" content-type="dwc:verbatimCoordinates" xlink:type="simple">38°14.504'N; 75°09.306'W</named-content>), Isle of Wight Bay, 1.8 m, 17.5 °C, 30.7 PSU, 25 October 2012, coll. A.G. Morales-<!--PageBreak-->Núñez. − 9 specimens (5 undetermined and 4 ovigerous ♀), station 13 (<named-content xmlns:xlink="http://www.w3.org/1999/xlink" content-type="dwc:verbatimCoordinates" xlink:type="simple">38°26.240'N; 75°04.651'W</named-content>), Assawoman Bay, 2.1 m, 17.3 °C, 29.5 PSU, 25 October 2012, coll. A.G. Morales-Núñez.</p></tp:treatment-sec><tp:treatment-sec sec-type="Diagnosis"><title>Diagnosis.</title><p>
              <bold>Female</bold>: <italic>Antenna</italic> 1 and 2 sub-equal in length; accessory flagellum uniarticulate, small (hard to see without higher magnification). Mandibular molar with <!--PageBreak-->row of spinules/setae running up the margin of the molar column, with three marginal spines on triturating surface. Mandible palp article 3 longer than two proximal articles. <italic>Gnathopod 2</italic> carpus with elongated lobe reaching along posterior margin of propodus to palmar angle; propodus without sub-marginal spines on antero-lateral surface.</p></tp:treatment-sec><tp:treatment-sec sec-type="Etymology"><title>Etymology.</title><p>Named in honour of NSF – Centers of Research Excellence in Science and Technology (CREST), in recognition of its support to promote the development of new knowledge.</p></tp:treatment-sec><tp:treatment-sec sec-type="Type locality"><title>Type locality.</title><p>Isle of Wight Bay (<named-content xmlns:xlink="http://www.w3.org/1999/xlink" content-type="dwc:verbatimCoordinates" xlink:type="simple">38°14.504'N; 75°09.306'W</named-content>), Maryland Coastal Bays, United States of America.</p></tp:treatment-sec><tp:treatment-sec sec-type="Distribution"><title>Distribution.</title><p>Maryland Coastal Bays, Mid-Atlantic region, USA, at depths ranging from 1.7 to 2.1 m.</p></tp:treatment-sec><tp:treatment-sec sec-type="Description"><title>Description.</title><p>
              <bold>Ovigerous female (eight eggs).</bold> <italic>Body</italic> (Fig. <xref ref-type="fig" rid="F2">2</xref>): Length 3.4 mm.</p><fig id="F2" position="float" orientation="portrait"><label>Figure 2.</label><caption><p>
          <italic><tp:taxon-name><tp:taxon-name-part taxon-name-part-type="genus">Apolochus</tp:taxon-name-part> <tp:taxon-name-part taxon-name-part-type="species">cresti</tp:taxon-name-part></tp:taxon-name></italic> sp. n., Holotype female: lateral view. Scale bar: 1.0 mm.</p></caption><graphic xmlns:xlink="http://www.w3.org/1999/xlink" xlink:href="zookeys-571-081-g002.jpg" position="float" orientation="portrait" xlink:type="simple" id="oo_80399.jpg"/></fig><p>
              <italic>Head</italic> (Fig. <xref ref-type="fig" rid="F2">2</xref>): approximately 15% <abbrev xmlns:xlink="http://www.w3.org/1999/xlink" xlink:title="Total body length" xlink:type="simple">TL</abbrev>, slightly shorter than pereonites 1−3 combined; lateral cephalic lobe rounded; rostrum strong, downturned. Eyes circular with black center bordered by numerous opaque ommatidia.</p><p>
              <italic>Antenna 1</italic> (Fig. <xref ref-type="fig" rid="F3">3A−D</xref>): sub-equal to antenna 2, slightly shorter than head and pereonites 1−3 combined, peduncle shorter than head. Peduncle article 1 length approximately 1.3 times as long as wide, with four plumose setae (Fig. <xref ref-type="fig" rid="F3">3B</xref>) on dorso-distal margin, with five (two plumose and three cuspidate (Fig. <xref ref-type="fig" rid="F3">3C</xref>) setae on ventro-distal margin. Peduncle article 2 length approximately 1.4 times as long as wide, with four (one plumose and three cuspidate) setae on dorso-distal margin; with a cluster of four cuspidate setae on mid-ventral margin, and six (one plumose and five cuspidate) setae disto-ventrally. Peduncle article 3 length approximately 2.2 times as long as wide, with cuspidate seta on dorso-distal margin; with three cuspidate setae on ventro-distal margin. Flagellum with 6 to 8 articles, longer than peduncle, ventro-distal margin of each article with 3 to 4 cuspidate setae, first seven articles bearing two aesthetascs, article 8 with four simple setae of varying lengths apically. Accessory flagellum uniarticulate, small (difficult to see in low magnification), with two apical simple setae, length approximately ⅛ that of peduncle article 3 (Fig. <xref ref-type="fig" rid="F3">3D</xref>).</p><fig id="F3" position="float" orientation="portrait"><label>Figure 3.</label><caption><p>
          <italic><tp:taxon-name><tp:taxon-name-part taxon-name-part-type="genus">Apolochus</tp:taxon-name-part> <tp:taxon-name-part taxon-name-part-type="species">cresti</tp:taxon-name-part></tp:taxon-name></italic> sp. n., Holotype female: <bold>A</bold> antenna 1, lateral view <bold>B</bold> enlargement of plumose seta <bold>C</bold> enlargement of cuspidate seta <bold>D</bold> enlargement of accessory flagellum <bold>E</bold> antenna 2, lateral view <bold>F</bold> upper lip <bold>G</bold> left mandible <bold>H</bold> opposite view of molar process of left mandible <bold>I</bold> right mandible <bold>J</bold> mandible palp <bold>K</bold> one side of lower lip. Scale bars: 0.1 mm (<bold>A, E–J</bold>).</p></caption><graphic xmlns:xlink="http://www.w3.org/1999/xlink" xlink:href="zookeys-571-081-g003.jpg" position="float" orientation="portrait" xlink:type="simple" id="oo_80400.jpg"/></fig><p>
              <italic>Antenna 2</italic> (Fig. <xref ref-type="fig" rid="F3">3E</xref>): sub-equal to antenna 1, peduncle slightly longer than head. Peduncle article 4 length approximately 1.7 times as long as wide, with two clusters (middle and distal) of cuspidate setae of varying lengths on dorsal and ventral margins. Peduncle article 5 length approximately 3.5 times as long as wide, with two clusters (middle and distal) of cuspidate setae of varying lengths on dorsal and ventral margins. Flagellum with seven articles, shorter than peduncle; first six articles with 2 to 5 cuspidate setae each, article 7 with three simple setae of sub-equal length apically.</p><p>
              <italic>Mouthparts</italic>: <italic>Upper lip</italic> (Fig. <xref ref-type="fig" rid="F3">3F</xref>): bilobed, densely pubescent apically.</p><p>
              <italic>Mandibles</italic> (Fig. <xref ref-type="fig" rid="F3">3G–J</xref>): molar broadly conical, with row of spinules/setae running up margin of molar column, with three marginal spines on triturating surface (Fig. <xref ref-type="fig" rid="F3">3G−I</xref>). Left mandible, densely setose, spine row with 11 to 13 accessory blades; blades increasing in width distally; <italic>lacinia mobilis</italic> with six teeth, incisor process dentate. Right mandible, densely setose, spine row with 10 accessory blades, incisor process dentate. <italic>Palp</italic>: with three articles; article 1 asetose, length less than half of article 2; article 2 <!--PageBreak-->asetose, length more than twice of length of article 1; article 3 longest, lanceolate, twice length of article 2, with dense row of longitudinal fine comb setae on medial surface (Fig. <xref ref-type="fig" rid="F3">3J</xref>).</p><p>
              <italic>Lower lip</italic> (Fig. <xref ref-type="fig" rid="F3">3K</xref>): bilobed, outer lobe densely setose, with apical gap, distal inner margin with serrate lobe, outer margin with tubercle.</p><!--PageBreak--><p>
              <italic>Maxilla 1</italic> (Fig. <xref ref-type="fig" rid="F4">4A−C</xref>): inner plate rounded, with apical plumose seta and row of simple setae on distal margin (Fig. <xref ref-type="fig" rid="F4">4A</xref>); outer plate with oblique distal margin bearing eleven robust spines (eight simple and three serrate (Fig. <xref ref-type="fig" rid="F4">4B</xref>), with five long slender <!--PageBreak-->setae on inner margin, outer margin densely setose (Fig. <xref ref-type="fig" rid="F4">4A</xref>). <italic>Palp</italic> (Fig. <xref ref-type="fig" rid="F4">4C</xref>): with two articles; article 1 asetose; article 2 length twice that of article 1, with two serrate (Fig. <xref ref-type="fig" rid="F4">4B</xref>) and two simple spines distally, mid-proximal inner margin and mid-distal outer margin with setae of different sizes.</p><fig id="F4" position="float" orientation="portrait"><label>Figure 4.</label><caption><p>
          <italic><tp:taxon-name><tp:taxon-name-part taxon-name-part-type="genus">Apolochus</tp:taxon-name-part> <tp:taxon-name-part taxon-name-part-type="species">cresti</tp:taxon-name-part></tp:taxon-name></italic> sp. n., Holotype female: <bold>A</bold> maxilla 1 <bold>B</bold> enlargement of serrate spine <bold>C</bold> maxilla 1 palp <bold>D</bold> maxilla 2 <bold>E</bold> enlargement of serrate spine <bold>F</bold> maxilliped, ventral view <bold>G</bold> enlargement of short bifurcate seta <bold>H</bold> enlargement of medium bifurcate seta <bold>I</bold> enlargement of well-developed serrate spine <bold>J</bold> maxilliped, dorsal view <bold>K</bold> enlargement of long bifurcate seta. Scale bars: 0.1 mm (<bold>A, C−D, F, J</bold>).</p></caption><graphic xmlns:xlink="http://www.w3.org/1999/xlink" xlink:href="zookeys-571-081-g004.jpg" position="float" orientation="portrait" xlink:type="simple" id="oo_80401.jpg"/></fig><p>
              <italic>Maxilla 2</italic> (Fig. <xref ref-type="fig" rid="F4">4D−E</xref>): inner plate densely setose, with five serrate (Fig. <xref ref-type="fig" rid="F4">4E</xref>) terminal setae of varying length, outer margin with row of simple setae; outer plate longer than inner, with four serrate terminal setae, outer margin with row of simple setae.</p><p>
              <italic>Maxilliped</italic> (Fig. <xref ref-type="fig" rid="F4">4F−K</xref>): inner plate densely setose, with two sub-distal tooth-like modified setae (Fig. <xref ref-type="fig" rid="F4">4J</xref>); outer plate setose distally, with four short bifurcate (Fig. <xref ref-type="fig" rid="F4">4G</xref>) setae proximally, a serrate inner distal margin, two small marginal spines, one well-developed serrate spine (Fig. <xref ref-type="fig" rid="F4">4I</xref>) and a small seta terminally (Fig. <xref ref-type="fig" rid="F4">4F−J</xref>). <italic>Palp</italic> (Fig. <xref ref-type="fig" rid="F4">4J−K</xref>): with four articles; article 1 longest; inner and outer margin with two to three medium bifurcate setae (Fig. <xref ref-type="fig" rid="F4">4H</xref>); article 2, approximately two-thirds length of article 1, with seven bifurcate setae on inner distal margin, two bifurcate setae on outer distal margin; article 3 slightly longer than article 2, with six (three medium bifurcate setae and three long bifurcate (Fig. <xref ref-type="fig" rid="F4">4K</xref>)) setae on inner distal margin, with three denticles distally, with three (one central and two distal) bifurcate setae on outer margin; dactylus shorter than article 3, without unguis, lanceolate, with dense longitudinal row of fine comb setae.</p><p>
              <italic>Pereon</italic> (Fig. <xref ref-type="fig" rid="F2">2</xref>): approximately 42% <abbrev xmlns:xlink="http://www.w3.org/1999/xlink" xlink:title="Total body length" xlink:type="simple">TL</abbrev>, pereonites 1−7 deeper than wide; pereonite 7 longest and widest.</p><p>
              <italic>Gnathopod 1</italic>: <italic>Lateral view</italic> (Figs <xref ref-type="fig" rid="F3">3</xref>, <xref ref-type="fig" rid="F5">5A−D</xref>): subchelate; coxal plate short, sub-oval, partially hidden by coxa 2 (Fig. <xref ref-type="fig" rid="F3">3</xref>), with one marginal seta. Basis approximately 4.5 times as long as wide, anterior margin with three proximal bifurcate setae, two distal simple setae (Fig. <xref ref-type="fig" rid="F5">5B</xref>); postero-distal margin with one bifurcate seta. Ischium wider than long, with two setae of unequal length on postero-distal margin, longest seta bifurcate. Merus approximately 3.3 times as long as wide, posterior margin with two long serrate setae (Fig. <xref ref-type="fig" rid="F5">5C</xref>) centrally, three long serrate setae distally. Carpus with lobe reaching ⅔ length of posterior margin of propodus, anterior margin of lobe with row of serrate setae. Propodus slightly expanding distally, palm convex, nearly transverse, serrate, lined with seven [6 to 9] slender bifurcate spines, corner defined by one stout bifurcate spine, anterior margin with three serrate setae, one near mid-margin and two sub-distal, with one serrate seta distally. Dactylus slightly more than ⅔ length of propodus, slightly exceeding palmar angle, proximal ⅔ of posterior margin serrate. <italic>Medial view</italic> (Fig. <xref ref-type="fig" rid="F5">5E</xref>): basis with seven bifurcate setae lining anterior and antero-medial margin. Propodus with three serrate setae on inner surface of palm. Dactylus with small seta inserted at distal end of posterior serrate margin.</p><fig id="F5" position="float" orientation="portrait"><label>Figure 5.</label><caption><p>
          <italic><tp:taxon-name><tp:taxon-name-part taxon-name-part-type="genus">Apolochus</tp:taxon-name-part> <tp:taxon-name-part taxon-name-part-type="species">cresti</tp:taxon-name-part></tp:taxon-name></italic> sp. n., Holotype female: <bold>A</bold> gnathopod 1, lateral view <bold>B</bold> enlargement of bifurcate seta <bold>C</bold> enlargement of serrate seta <bold>D</bold> enlargement of tip of propodus and dactylus of gnathopod 1 <bold>E</bold> gnathopod 1, medial view. Scale bar: 0.1 mm (<bold>A, E</bold>).</p></caption><graphic xmlns:xlink="http://www.w3.org/1999/xlink" xlink:href="zookeys-571-081-g005.jpg" position="float" orientation="portrait" xlink:type="simple" id="oo_80402.jpg"/></fig><p>
              <italic>Gnathopod 2</italic>: <italic>Lateral view</italic> (Figs <xref ref-type="fig" rid="F3">3</xref>, <xref ref-type="fig" rid="F6">6A−B</xref>): sub-chelate; coxal plate sub-rectangular, ventral margin convex, with short marginal setae. Basis approximately 4.8 times as long as wide, anterior margin with four short setae, two proximal, one central, and one distal; posterior margin lined with eleven small setae, one seta distally. Ischium wider than long, with one small seta on postero-distal margin. Merus approximately 4.7 times as long as wide, posterior margin with two setae, one central and one distal. Car<!--PageBreak-->pus with elongated lobe reaching along posterior margin of propodus to palmar angle, lateral surface with two small spines and one seta, with two bifurcate setae distally. Propodus slightly expanding distally, palm convex, nearly transverse, serrate, lined with 13 [11 to 14] slender bifurcate spines, corner defined by two stout spines, anterior margin <!--PageBreak-->with small spine in distal ⅓, without sub-marginal spines on antero-lateral surface. Dactylus slightly more than ⅔ length of propodus, not quite reaching palmar angle, proximal ⅔ of posterior margin serrate. <italic>Medial view</italic> (Fig. <xref ref-type="fig" rid="F6">6C</xref>): basis, anterior margin <!--PageBreak-->with two spines sub-distally. Merus with three serrate setae on anterior distal margin. Dactylus with small seta inserted at distal end of posterior serrate margin.</p><fig id="F6" position="float" orientation="portrait"><label>Figure 6.</label><caption><p>
          <italic><tp:taxon-name><tp:taxon-name-part taxon-name-part-type="genus">Apolochus</tp:taxon-name-part> <tp:taxon-name-part taxon-name-part-type="species">cresti</tp:taxon-name-part></tp:taxon-name></italic> sp. n., Holotype female: <bold>A</bold> gnathopod 2, lateral view <bold>B</bold> enlargement of tip of propodus and dactylus of gnathopod 2 <bold>C</bold> gnathopod 2, medial view. Scale bars: 0.1 mm (<bold>A, C</bold>).</p></caption><graphic xmlns:xlink="http://www.w3.org/1999/xlink" xlink:href="zookeys-571-081-g006.jpg" position="float" orientation="portrait" xlink:type="simple" id="oo_80403.jpg"/></fig><p>
              <italic>Pereopod 3</italic> (Figs <xref ref-type="fig" rid="F2">2</xref>, <xref ref-type="fig" rid="F7">7A−D</xref>): coxal plate sub-rectangular, longer than wide, ventral margin convex, with short marginal setae (Fig. <xref ref-type="fig" rid="F2">2</xref>). Basis approximately 4.5 times as long as wide, anterior margin lined with setae of varying lengths, anterodistal margin with four setae of unequal lengths; posterior margin lined with setae of varying lengths, postero-distal margin with one small seta and one cuspidate seta (Fig. <xref ref-type="fig" rid="F7">7B</xref>). Ischium sub-quadrate, posterior margin with two cuspidate setae, one central and one distal. Merus twice as long as wide, anterior margin with four setae, with three setae of unequal lengths distally; posterior margin with four clusters of two cuspidate setae and one longer cuspidate seta distally. Carpus approximately 3.7 times as long as wide, antero-distal margin with three cuspidate setae (Fig. <xref ref-type="fig" rid="F7">7C</xref>); posterior margin with two clusters of two cuspidate setae of varying lengths and four cuspidate setae distally. Propodus approximately 5.0 times as long as wide, anterior margin with three clusters of two setae and two simple setae distally; posterior margin with three clusters of two cuspidate setae and two cuspidate setae distally. Dactylus slightly more than 1/2 length of propodus, with plumose seta (Fig. <xref ref-type="fig" rid="F7">7D</xref>) on antero-proximal margin; with two small setae on each side distally.</p><fig id="F7" position="float" orientation="portrait"><label>Figure 7.</label><caption><p>
          <italic><tp:taxon-name><tp:taxon-name-part taxon-name-part-type="genus">Apolochus</tp:taxon-name-part> <tp:taxon-name-part taxon-name-part-type="species">cresti</tp:taxon-name-part></tp:taxon-name></italic> sp. n., Holotype female: <bold>A</bold> pereopod 3 <bold>B</bold> enlargement of cuspidate seta <bold>C</bold> enlargement of cuspidate seta <bold>D</bold> enlargement of plumose seta <bold>E</bold> pereopod 4 <bold>F</bold> pereopod 5 <bold>G</bold> pereopod 6 <bold>H</bold> pereopod 7 <bold>I</bold> uropod 1 <bold>J</bold> enlargement of cuspidate seta with accessory seta <bold>K</bold> enlargement of robust seta; <bold>L</bold> uropod 2 <bold>M</bold> uropod 3 <bold>N</bold> telson. Scale bars: 1.0 mm (<bold>A, E–H, I, L−N</bold>).</p></caption><graphic xmlns:xlink="http://www.w3.org/1999/xlink" xlink:href="zookeys-571-081-g007.jpg" position="float" orientation="portrait" xlink:type="simple" id="oo_80404.jpg"/></fig><p>
              <italic>Pereopod 4</italic> (Figs <xref ref-type="fig" rid="F2">2</xref>, <xref ref-type="fig" rid="F7">7E</xref>): coxal plate larger than that of coxa 3, quadrate ventral margin straight, with short marginal setae, posterior margin excavate proximally; otherwise as pereopod 3.</p><p>
              <italic>Pereopod 5</italic> (Figs <xref ref-type="fig" rid="F2">2</xref>, <xref ref-type="fig" rid="F7">7F</xref>): longer than pereopod 4, coxal plate wider than long, with rounded posterior lobe. Basis expanded, with two longitudinal ridges, anterior margin lined with setae, with cuspidate seta distally, anterior ridge lined with setae. Ischium wider than long, anterior margin lined with three cuspidate setae. Merus approximately 2.9 times as long as wide, posterior margin with two setae, cluster of three setae of unequal length, and four setae distally; anterior margin with one seta, three clusters of two cuspidate setae, with four cuspidate setae distally. Carpus approximately 4.0 times as long as wide, posterior margin with cluster of two setae, with five setae distally; anterior margin with two clusters of two cuspidate setae, with three cuspidate setae distally (Fig. <xref ref-type="fig" rid="F2">2</xref>). Propodus approximately about 6.2 times as long as wide, posterior margin with four clusters of two setae, with two simple setae distally; anterior margin with three clusters of two cuspidate setae, with two cuspidate setae distally (Fig. <xref ref-type="fig" rid="F2">2</xref>). Dactylus approximately half length of propodus (Fig. <xref ref-type="fig" rid="F2">2A</xref>).</p><p>
              <italic>Pereopod 6</italic> (Figs <xref ref-type="fig" rid="F2">2</xref>, <xref ref-type="fig" rid="F7">7G</xref>): similar to pereopod 5 except coxal plate smaller than that of pereopod 5. Basis, merus, and propodus slightly longer and more setose.</p><p>
              <italic>Pereopod 7</italic> (Figs <xref ref-type="fig" rid="F2">2</xref>, <xref ref-type="fig" rid="F7">7H</xref>): similar to pereopod 6 except coxal plate small and narrowly oval. Basis posterior lobe more expanded. Slightly longer and more setose than pereopod 6.</p><p>
              <italic>Pleon</italic> (Fig. <xref ref-type="fig" rid="F2">2</xref>): approximately 28% <abbrev xmlns:xlink="http://www.w3.org/1999/xlink" xlink:title="Total body length" xlink:type="simple">TL</abbrev>, pleonites 1−3 dorsally smooth; <italic>Epimeron 1</italic> (Fig. <xref ref-type="fig" rid="F2">2</xref>): ventral margin with three spines, postero-ventral corner of plate slightly produced. <italic>Epimeron 2</italic> (Fig. <xref ref-type="fig" rid="F2">2</xref>): ventral margin with five spines, postero-ventral corner of plate slightly produced. <italic>Epimeron 3</italic> (Fig. <xref ref-type="fig" rid="F2">2</xref>): ventral margin with four spines, postero-ventral corner of plate sub-quadrate. Pleopods 1−3 (Fig. <xref ref-type="fig" rid="F2">2</xref>): rami sub-equal in length.</p><!--PageBreak--><p>
              <italic>Urosome</italic> (Fig. <xref ref-type="fig" rid="F2">2</xref>): approximately 15% <abbrev xmlns:xlink="http://www.w3.org/1999/xlink" xlink:title="Total body length" xlink:type="simple">TL</abbrev>, urosomites 1−3 dorsally smooth (Fig. <xref ref-type="fig" rid="F2">2</xref>); <italic>Urosomite 1</italic> longest (Fig. <xref ref-type="fig" rid="F2">2</xref>); <italic>Urosomite 2</italic> shortest (Fig. <xref ref-type="fig" rid="F2">2</xref>).</p><p>
              <italic>Uropod 1</italic> (Figs <xref ref-type="fig" rid="F2">2</xref>, <xref ref-type="fig" rid="F7">7I−K</xref>): extending beyond peduncle of uropod 3; peduncle longer than rami, inner margin with six cuspidate setae with accessory seta (Fig. <xref ref-type="fig" rid="F7">7J</xref>), outer margin with 12 [10 to 12] setae cuspidate setae with accessory seta; inner ramus with four inner and four outer robust (Fig. <xref ref-type="fig" rid="F7">7K</xref>) marginal setae; outer ramus slightly shorter than inner ramus, with two inner and six [4 to 6] outer robust marginal setae; opposing margins of rami setulose (not shown).</p><p>
              <italic>Uropod 2</italic> (Figs <xref ref-type="fig" rid="F2">2</xref>, <xref ref-type="fig" rid="F7">7L</xref>): peduncle shorter than peduncles of uropods 1 and 3, inner margin with one distal cuspidate seta with accessory seta, outer margin with seven to eight cuspidate setae with accessory seta; inner ramus with four to five inner and four outer robust marginal setae; outer ramus approximately ⅔ as long as inner ramus, inner margin without setae, outer margin with two to three robust setae; opposing margins of rami setulose (not shown).</p><p>
              <italic>Uropod 3</italic> (Figs <xref ref-type="fig" rid="F2">2</xref>, <xref ref-type="fig" rid="F7">7M</xref>): peduncle elongate, shorter than that of uropod 1, inner margin with four cuspidate setae with accessory seta, outer margin with eight cuspidate setae with accessory seta; inner ramus slightly longer than outer ramus, with four inner and two outer robust marginal setae; outer ramus with one inner and four outer robust marginal setae; opposing margins of rami setulose (not shown).</p><p>
              <italic>Telson</italic> (Fig. <xref ref-type="fig" rid="F7">7N</xref>): sub-triangular, longer than wide, apex rounded.</p></tp:treatment-sec><tp:treatment-sec sec-type="Adult male"><title>Adult male.</title><p>
              <italic>Body</italic> (Fig. <xref ref-type="fig" rid="F8">8</xref>): Length 2.6 mm, smaller than female; similar to female except for eyes being larger and not completely rounded. Eyes may be darker than those of female (noticed in all males that were found in March 2012). Antenna 1−2 longer than those of female; antenna 1, aesthetascs of flagellum longer and more numerous than those of female.</p><fig id="F8" position="float" orientation="portrait"><label>Figure 8.</label><caption><p>
          <italic><tp:taxon-name><tp:taxon-name-part taxon-name-part-type="genus">Apolochus</tp:taxon-name-part> <tp:taxon-name-part taxon-name-part-type="species">cresti</tp:taxon-name-part></tp:taxon-name></italic> sp. n., Paratype male: lateral view. Scale bar: 1.0 mm.</p></caption><graphic xmlns:xlink="http://www.w3.org/1999/xlink" xlink:href="zookeys-571-081-g008.jpg" position="float" orientation="portrait" xlink:type="simple" id="oo_80405.jpg"/></fig></tp:treatment-sec><tp:treatment-sec sec-type="Habitat"><title>Habitat.</title><p>Marine epibenthic, in coastal shallow waters (≤ 2.1 m); <italic><tp:taxon-name><tp:taxon-name-part taxon-name-part-type="genus">Apolochus</tp:taxon-name-part> <tp:taxon-name-part taxon-name-part-type="species">cresti</tp:taxon-name-part></tp:taxon-name></italic> sp. n. was associated with a mixture of macroalgae (e.g., <italic><tp:taxon-name><tp:taxon-name-part taxon-name-part-type="genus">Agardhiella</tp:taxon-name-part></tp:taxon-name></italic> sp., <italic><tp:taxon-name><tp:taxon-name-part taxon-name-part-type="genus">Gracilaria</tp:taxon-name-part></tp:taxon-name></italic> sp., <italic><tp:taxon-name><tp:taxon-name-part taxon-name-part-type="genus">Ceramium</tp:taxon-name-part></tp:taxon-name></italic> sp., and <italic><tp:taxon-name><tp:taxon-name-part taxon-name-part-type="genus">Cladophora</tp:taxon-name-part></tp:taxon-name></italic> sp.).</p></tp:treatment-sec><tp:treatment-sec sec-type="Remarks"><title>Remarks.</title><p>Of the eight described species in the genus, <italic><tp:taxon-name><tp:taxon-name-part taxon-name-part-type="genus">Apolochus</tp:taxon-name-part> <tp:taxon-name-part taxon-name-part-type="species">cresti</tp:taxon-name-part></tp:taxon-name></italic> sp. n. can be easily distinguished from <italic><tp:taxon-name><tp:taxon-name-part taxon-name-part-type="genus">Apolochus</tp:taxon-name-part> <tp:taxon-name-part taxon-name-part-type="species">barnardi</tp:taxon-name-part></tp:taxon-name></italic>, <italic><tp:taxon-name><tp:taxon-name-part taxon-name-part-type="genus">Apolochus</tp:taxon-name-part> <tp:taxon-name-part taxon-name-part-type="species">casahoya</tp:taxon-name-part></tp:taxon-name></italic>, the N-E Atlantic <italic><tp:taxon-name><tp:taxon-name-part taxon-name-part-type="genus">Apolochus</tp:taxon-name-part> <tp:taxon-name-part taxon-name-part-type="species">neapolitanus</tp:taxon-name-part></tp:taxon-name></italic> complex (<xref ref-type="bibr" rid="B7">Hoover and Bousfield 2001</xref>), <italic><tp:taxon-name><tp:taxon-name-part taxon-name-part-type="genus">Apolochus</tp:taxon-name-part> <tp:taxon-name-part taxon-name-part-type="species">delacaya</tp:taxon-name-part></tp:taxon-name></italic>, <italic><tp:taxon-name><tp:taxon-name-part taxon-name-part-type="genus">Apolochus</tp:taxon-name-part> <tp:taxon-name-part taxon-name-part-type="species">picadurus</tp:taxon-name-part></tp:taxon-name></italic>, and <italic><tp:taxon-name><tp:taxon-name-part taxon-name-part-type="genus">Apolochus</tp:taxon-name-part> <tp:taxon-name-part taxon-name-part-type="species">pillai</tp:taxon-name-part></tp:taxon-name></italic> by having the antenna 1 sub-equal to antenna 2 (antenna 1 is shorter than antenna 2 in the other species). However, <italic><tp:taxon-name><tp:taxon-name-part taxon-name-part-type="genus">Apolochus</tp:taxon-name-part> <tp:taxon-name-part taxon-name-part-type="species">cresti</tp:taxon-name-part></tp:taxon-name></italic>, <italic><tp:taxon-name><tp:taxon-name-part taxon-name-part-type="genus">Apolochus</tp:taxon-name-part> <tp:taxon-name-part taxon-name-part-type="species">litoralis</tp:taxon-name-part></tp:taxon-name></italic>, <italic><tp:taxon-name><tp:taxon-name-part taxon-name-part-type="genus">Apolochus</tp:taxon-name-part> <tp:taxon-name-part taxon-name-part-type="species">neapolitanus</tp:taxon-name-part></tp:taxon-name></italic> from the Mediterranean and <italic><tp:taxon-name><tp:taxon-name-part taxon-name-part-type="genus">Apolochus</tp:taxon-name-part> <tp:taxon-name-part taxon-name-part-type="species">staudei</tp:taxon-name-part></tp:taxon-name></italic> also have antenna 1 sub-equal to antenna 2. <italic><tp:taxon-name><tp:taxon-name-part taxon-name-part-type="genus">Apolochus</tp:taxon-name-part> <tp:taxon-name-part taxon-name-part-type="species">cresti</tp:taxon-name-part></tp:taxon-name></italic> is distinct from <italic><tp:taxon-name><tp:taxon-name-part taxon-name-part-type="genus">Apolochus</tp:taxon-name-part> <tp:taxon-name-part taxon-name-part-type="species">litoralis</tp:taxon-name-part></tp:taxon-name></italic> by (1) the size of the carpal lobe of gnathopod 2 (elongated lobe reaching along posterior margin of propodus in <italic><tp:taxon-name><tp:taxon-name-part taxon-name-part-type="genus">Apolochus</tp:taxon-name-part> <tp:taxon-name-part taxon-name-part-type="species">cresti</tp:taxon-name-part></tp:taxon-name></italic> vs short lobe reaching halfway along posterior margin of propodus in <italic><tp:taxon-name><tp:taxon-name-part taxon-name-part-type="genus">Apolochus</tp:taxon-name-part> <tp:taxon-name-part taxon-name-part-type="species">litoralis</tp:taxon-name-part></tp:taxon-name></italic>), (2) mandible palp article 3 longer than articles 1−2 combined (shorter in <italic><tp:taxon-name><tp:taxon-name-part taxon-name-part-type="genus">Apolochus</tp:taxon-name-part> <tp:taxon-name-part taxon-name-part-type="species">litoralis</tp:taxon-name-part></tp:taxon-name></italic>), and (3) form of the telson (sub-triangular in <italic><tp:taxon-name><tp:taxon-name-part taxon-name-part-type="genus">Apolochus</tp:taxon-name-part> <tp:taxon-name-part taxon-name-part-type="species">cresti</tp:taxon-name-part></tp:taxon-name></italic> vs triangular in <italic><tp:taxon-name><tp:taxon-name-part taxon-name-part-type="genus">Apolochus</tp:taxon-name-part> <tp:taxon-name-part taxon-name-part-type="species">litoralis</tp:taxon-name-part></tp:taxon-name></italic>). The new species differs from <italic><tp:taxon-name><tp:taxon-name-part taxon-name-part-type="genus">Apolochus</tp:taxon-name-part> <tp:taxon-name-part taxon-name-part-type="species">staudei</tp:taxon-name-part></tp:taxon-name></italic> by (1) the size of the accessory flagellum (smaller in <italic><tp:taxon-name><tp:taxon-name-part taxon-name-part-type="genus">Apolochus</tp:taxon-name-part> <tp:taxon-name-part taxon-name-part-type="species">cresti</tp:taxon-name-part></tp:taxon-name></italic>), (2) size and shape of the molar process (bigger and not broadly triangular in <italic><tp:taxon-name><tp:taxon-name-part taxon-name-part-type="genus">Apolochus</tp:taxon-name-part> <tp:taxon-name-part taxon-name-part-type="species">cresti</tp:taxon-name-part></tp:taxon-name></italic>), (3) the number of accessory blades in the spine row of mandible (10−11 vs 15−17, <!--PageBreak-->respectively), and (4) the form of the telson (sub-triangular vs narrowly triangular, respectively).</p><p>
              <italic><tp:taxon-name><tp:taxon-name-part taxon-name-part-type="genus">Apolochus</tp:taxon-name-part> <tp:taxon-name-part taxon-name-part-type="species">cresti</tp:taxon-name-part></tp:taxon-name></italic> appears to be most closely related to <italic><tp:taxon-name><tp:taxon-name-part taxon-name-part-type="genus">Apolochus</tp:taxon-name-part> <tp:taxon-name-part taxon-name-part-type="species">neapolitanus</tp:taxon-name-part></tp:taxon-name></italic> (Della Valle, 1893), as figured by <xref ref-type="bibr" rid="B8">Krapp-Schickel (1982)</xref> from the Mediterranean, but it can be distinguished by (1) shape of the lateral cephalic lobe (rounded vs truncated, respectively), (2) shape of the molar process (relative strong, with row of spinules/setae running up the margin of the molar column, with three marginal spines on triturating surface in <italic><tp:taxon-name><tp:taxon-name-part taxon-name-part-type="genus">Apolochus</tp:taxon-name-part> <tp:taxon-name-part taxon-name-part-type="species">cresti</tp:taxon-name-part></tp:taxon-name></italic> vs. rounded and rather feeble, lacking marginal setae on column and spines on triturating surface in <italic><tp:taxon-name><tp:taxon-name-part taxon-name-part-type="genus">Apolochus</tp:taxon-name-part> <tp:taxon-name-part taxon-name-part-type="species">neapolitanus</tp:taxon-name-part></tp:taxon-name></italic>), (3) proportion of mandible palp article 3 (longer than previous two articles combined in <italic><tp:taxon-name><tp:taxon-name-part taxon-name-part-type="genus">Apolochus</tp:taxon-name-part> <tp:taxon-name-part taxon-name-part-type="species">cresti</tp:taxon-name-part></tp:taxon-name></italic> vs. shorter than previous two <!--PageBreak-->articles combined in <italic><tp:taxon-name><tp:taxon-name-part taxon-name-part-type="genus">Apolochus</tp:taxon-name-part> <tp:taxon-name-part taxon-name-part-type="species">neapolitanus</tp:taxon-name-part></tp:taxon-name></italic>), and (4) gnathopod 2, carpal lobe (just reaching corner of palm in <italic><tp:taxon-name><tp:taxon-name-part taxon-name-part-type="genus">Apolochus</tp:taxon-name-part> <tp:taxon-name-part taxon-name-part-type="species">cresti</tp:taxon-name-part></tp:taxon-name></italic> vs. slightly passing corner of palm in <italic><tp:taxon-name><tp:taxon-name-part taxon-name-part-type="genus">Apolochus</tp:taxon-name-part> <tp:taxon-name-part taxon-name-part-type="species">neapolitanus</tp:taxon-name-part></tp:taxon-name></italic>).</p><p>
              <italic><tp:taxon-name><tp:taxon-name-part taxon-name-part-type="genus">Apolochus</tp:taxon-name-part> <tp:taxon-name-part taxon-name-part-type="species">cresti</tp:taxon-name-part></tp:taxon-name></italic> sp. n. is the fourth species of the genus to be described from the western Atlantic, after <italic><tp:taxon-name><tp:taxon-name-part taxon-name-part-type="genus">Apolochus</tp:taxon-name-part> <tp:taxon-name-part taxon-name-part-type="species">casahoya</tp:taxon-name-part></tp:taxon-name></italic> from Gulf of Mexico, <italic><tp:taxon-name><tp:taxon-name-part taxon-name-part-type="genus">Apolochus</tp:taxon-name-part> <tp:taxon-name-part taxon-name-part-type="species">delacaya</tp:taxon-name-part></tp:taxon-name></italic> from the Gulf of Mexico and Florida Keys, and <italic><tp:taxon-name><tp:taxon-name-part taxon-name-part-type="genus">Apolochus</tp:taxon-name-part> <tp:taxon-name-part taxon-name-part-type="species">pillai</tp:taxon-name-part></tp:taxon-name></italic> from the Florida Keys. <italic><tp:taxon-name><tp:taxon-name-part taxon-name-part-type="genus">Apolochus</tp:taxon-name-part> <tp:taxon-name-part taxon-name-part-type="species">cresti</tp:taxon-name-part></tp:taxon-name></italic> differs from <italic><tp:taxon-name><tp:taxon-name-part taxon-name-part-type="genus">Apolochus</tp:taxon-name-part> <tp:taxon-name-part taxon-name-part-type="species">casahoya</tp:taxon-name-part></tp:taxon-name></italic> and <italic><tp:taxon-name><tp:taxon-name-part taxon-name-part-type="genus">Apolochus</tp:taxon-name-part> <tp:taxon-name-part taxon-name-part-type="species">delacaya</tp:taxon-name-part></tp:taxon-name></italic> by not having antero-lateral spines on the propodus of gnathopod 2 (<italic><tp:taxon-name><tp:taxon-name-part taxon-name-part-type="genus">Apolochus</tp:taxon-name-part> <tp:taxon-name-part taxon-name-part-type="species">casahoya</tp:taxon-name-part></tp:taxon-name></italic> has two spines and <italic><tp:taxon-name><tp:taxon-name-part taxon-name-part-type="genus">Apolochus</tp:taxon-name-part> <tp:taxon-name-part taxon-name-part-type="species">delacaya</tp:taxon-name-part></tp:taxon-name></italic> has four spines). Finally, it is distinct from <italic><tp:taxon-name><tp:taxon-name-part taxon-name-part-type="genus">Apolochus</tp:taxon-name-part> <tp:taxon-name-part taxon-name-part-type="species">pillai</tp:taxon-name-part></tp:taxon-name></italic> in having a long carpal lobe of gnathopod 2, reaching the corner of the palm on the propodus; the carpal lobe is short, not reaching the corner of the palm in latter species. <italic><tp:taxon-name><tp:taxon-name-part taxon-name-part-type="genus">Apolochus</tp:taxon-name-part> <tp:taxon-name-part taxon-name-part-type="species">cresti</tp:taxon-name-part></tp:taxon-name></italic> also differs from <italic><tp:taxon-name><tp:taxon-name-part taxon-name-part-type="genus">Apolochus</tp:taxon-name-part></tp:taxon-name></italic> sp. A., which was reported from Florida waters (<xref ref-type="bibr" rid="B11">LeCroy 2002</xref>), by having a mandible molar process with a row of spinules/setae running up the margin of the molar column and three marginal spines on the triturating surface versus a mandible molar process with no setae on the margin of the column and a single large apical spine (triturating surface lacking).</p><p>The fact that illustrations of <italic><tp:taxon-name><tp:taxon-name-part taxon-name-part-type="genus">Apolochus</tp:taxon-name-part> <tp:taxon-name-part taxon-name-part-type="species">neapolitanus</tp:taxon-name-part></tp:taxon-name></italic> reported around the world are not similar, suggests that it is a complex of cryptic species, or that members of the species have been misidentified due to their small size, fragile body, and difficulty in accessing the mouth parts, which exhibit the most important characters used for taxonomic identification in this group. The following key may be used to further distinguish between the females of known <italic><tp:taxon-name><tp:taxon-name-part taxon-name-part-type="genus">Apolochus</tp:taxon-name-part></tp:taxon-name></italic> species.</p></tp:treatment-sec><tp:treatment-sec><!--Section generated to contain objects referenced in tp:taxon-treatment.--><fig id="F9" position="float" orientation="portrait"><label>Figure 9.</label><caption><p>Female head and antennae: <bold>A</bold> <italic><tp:taxon-name><tp:taxon-name-part taxon-name-part-type="genus">Apolochus</tp:taxon-name-part> <tp:taxon-name-part taxon-name-part-type="species">barnardi</tp:taxon-name-part></tp:taxon-name></italic> <bold>B</bold> <italic><tp:taxon-name><tp:taxon-name-part taxon-name-part-type="genus">Apolochus</tp:taxon-name-part> <tp:taxon-name-part taxon-name-part-type="species">casahoya</tp:taxon-name-part></tp:taxon-name></italic> <bold>C</bold> <italic><tp:taxon-name><tp:taxon-name-part taxon-name-part-type="genus">Apolochus</tp:taxon-name-part> <tp:taxon-name-part taxon-name-part-type="species">picadurus</tp:taxon-name-part></tp:taxon-name></italic> <bold>D</bold> <italic><tp:taxon-name><tp:taxon-name-part taxon-name-part-type="genus">Apolochus</tp:taxon-name-part> <tp:taxon-name-part taxon-name-part-type="species">pillai</tp:taxon-name-part></tp:taxon-name></italic> <bold>E</bold> <italic><tp:taxon-name><tp:taxon-name-part taxon-name-part-type="genus">Apolochus</tp:taxon-name-part> <tp:taxon-name-part taxon-name-part-type="species">staudei</tp:taxon-name-part></tp:taxon-name></italic> <bold>F</bold> <italic><tp:taxon-name><tp:taxon-name-part taxon-name-part-type="genus">Apolochus</tp:taxon-name-part> <tp:taxon-name-part taxon-name-part-type="species">litoralis</tp:taxon-name-part></tp:taxon-name></italic> <bold>G</bold> <italic><tp:taxon-name><tp:taxon-name-part taxon-name-part-type="genus">Apolochus</tp:taxon-name-part> <tp:taxon-name-part taxon-name-part-type="species">neapolitanus</tp:taxon-name-part></tp:taxon-name></italic> (<italic>sensu</italic> Krapp-Schickel, 1982) <bold>H</bold> <italic><tp:taxon-name><tp:taxon-name-part taxon-name-part-type="genus">Apolochus</tp:taxon-name-part> <tp:taxon-name-part taxon-name-part-type="species">cresti</tp:taxon-name-part></tp:taxon-name></italic> sp. n. Antenna 1 <bold>I</bold> <italic><tp:taxon-name><tp:taxon-name-part taxon-name-part-type="genus">Apolochus</tp:taxon-name-part> <tp:taxon-name-part taxon-name-part-type="species">picadurus</tp:taxon-name-part></tp:taxon-name></italic> <bold>J</bold> <italic><tp:taxon-name><tp:taxon-name-part taxon-name-part-type="genus">Apolochus</tp:taxon-name-part> <tp:taxon-name-part taxon-name-part-type="species">pillai</tp:taxon-name-part></tp:taxon-name></italic> <bold>K</bold> <italic><tp:taxon-name><tp:taxon-name-part taxon-name-part-type="genus">Apolochus</tp:taxon-name-part> <tp:taxon-name-part taxon-name-part-type="species">barnardi</tp:taxon-name-part></tp:taxon-name></italic> <bold>L</bold> <italic><tp:taxon-name><tp:taxon-name-part taxon-name-part-type="genus">Apolochus</tp:taxon-name-part> <tp:taxon-name-part taxon-name-part-type="species">casahoya</tp:taxon-name-part></tp:taxon-name></italic>. Gnathopod 2: <bold>M</bold> <italic><tp:taxon-name><tp:taxon-name-part taxon-name-part-type="genus">Apolochus</tp:taxon-name-part> <tp:taxon-name-part taxon-name-part-type="species">pillai</tp:taxon-name-part></tp:taxon-name></italic> <bold>N</bold> <italic><tp:taxon-name><tp:taxon-name-part taxon-name-part-type="genus">Apolochus</tp:taxon-name-part> <tp:taxon-name-part taxon-name-part-type="species">barnardi</tp:taxon-name-part></tp:taxon-name></italic> <bold>O</bold> <italic><tp:taxon-name><tp:taxon-name-part taxon-name-part-type="genus">Apolochus</tp:taxon-name-part> <tp:taxon-name-part taxon-name-part-type="species">casahoya</tp:taxon-name-part></tp:taxon-name></italic> <bold>P</bold> <italic><tp:taxon-name><tp:taxon-name-part taxon-name-part-type="genus">Apolochus</tp:taxon-name-part> <tp:taxon-name-part taxon-name-part-type="species">delacaya</tp:taxon-name-part></tp:taxon-name></italic>. Uropod 2: <bold>Q</bold> <italic><tp:taxon-name><tp:taxon-name-part taxon-name-part-type="genus">Apolochus</tp:taxon-name-part> <tp:taxon-name-part taxon-name-part-type="species">casahoya</tp:taxon-name-part></tp:taxon-name></italic> <bold>R</bold> <italic><tp:taxon-name><tp:taxon-name-part taxon-name-part-type="genus">Apolochus</tp:taxon-name-part> <tp:taxon-name-part taxon-name-part-type="species">delacaya</tp:taxon-name-part></tp:taxon-name></italic>. Gnathopod 1: <bold>S</bold> <italic><tp:taxon-name><tp:taxon-name-part taxon-name-part-type="genus">Apolochus</tp:taxon-name-part> <tp:taxon-name-part taxon-name-part-type="species">staudei</tp:taxon-name-part></tp:taxon-name></italic> <bold>T</bold> <italic><tp:taxon-name><tp:taxon-name-part taxon-name-part-type="genus">Apolochus</tp:taxon-name-part> <tp:taxon-name-part taxon-name-part-type="species">litoralis</tp:taxon-name-part></tp:taxon-name></italic> <bold>U</bold> <italic><tp:taxon-name><tp:taxon-name-part taxon-name-part-type="genus">Apolochus</tp:taxon-name-part> <tp:taxon-name-part taxon-name-part-type="species">neapolitanus</tp:taxon-name-part></tp:taxon-name></italic> (<italic>sensu</italic> Krapp-Schickel, 1982) <bold>V</bold> <italic><tp:taxon-name><tp:taxon-name-part taxon-name-part-type="genus">Apolochus</tp:taxon-name-part> <tp:taxon-name-part taxon-name-part-type="species">cresti</tp:taxon-name-part></tp:taxon-name></italic> sp. n. Telson: <bold>W</bold> <italic><tp:taxon-name><tp:taxon-name-part taxon-name-part-type="genus">Apolochus</tp:taxon-name-part> <tp:taxon-name-part taxon-name-part-type="species">staudei</tp:taxon-name-part></tp:taxon-name></italic> <bold>X</bold> <italic><tp:taxon-name><tp:taxon-name-part taxon-name-part-type="genus">Apolochus</tp:taxon-name-part> <tp:taxon-name-part taxon-name-part-type="species">litoralis</tp:taxon-name-part></tp:taxon-name></italic> <bold>Y</bold> <italic><tp:taxon-name><tp:taxon-name-part taxon-name-part-type="genus">Apolochus</tp:taxon-name-part> <tp:taxon-name-part taxon-name-part-type="species">neapolitanus</tp:taxon-name-part></tp:taxon-name></italic> (<italic>sensu</italic> Krapp-Schickel, 1982) <bold>Z</bold> <italic><tp:taxon-name><tp:taxon-name-part taxon-name-part-type="genus">Apolochus</tp:taxon-name-part> <tp:taxon-name-part taxon-name-part-type="species">cresti</tp:taxon-name-part></tp:taxon-name></italic> sp. n. Mandible: <bold>A–1</bold> <italic><tp:taxon-name><tp:taxon-name-part taxon-name-part-type="genus">Apolochus</tp:taxon-name-part> <tp:taxon-name-part taxon-name-part-type="species">neapolitanus</tp:taxon-name-part></tp:taxon-name></italic> (<italic>sensu</italic> Krapp-Schickel, 1982) <bold>B-1</bold>−<bold>B-1</bold> <italic><tp:taxon-name><tp:taxon-name-part taxon-name-part-type="genus">Apolochus</tp:taxon-name-part> <tp:taxon-name-part taxon-name-part-type="species">cresti</tp:taxon-name-part></tp:taxon-name></italic> sp. n. <bold>C-1</bold> <italic><tp:taxon-name><tp:taxon-name-part taxon-name-part-type="genus">Apolochus</tp:taxon-name-part> <tp:taxon-name-part taxon-name-part-type="species">cresti</tp:taxon-name-part></tp:taxon-name></italic> sp. n. [Figures modified from: <bold>A, E, F, K, N, S, T, W</bold>, and <bold>X</bold>, <xref ref-type="bibr" rid="B7">Hoover and Bousfield 2001</xref>; <bold>B, L, O−R</bold>, <xref ref-type="bibr" rid="B15">McKinney 1978</xref>; <bold>C</bold>, <bold>I</bold>, <xref ref-type="bibr" rid="B2">Barnard 1962</xref>; <bold>D</bold>, <bold>J</bold>, and <bold>M</bold>, <xref ref-type="bibr" rid="B3">Barnard and Thomas 1983</xref>; <bold>G, U, Y</bold>, and <bold>A–1</bold>, <xref ref-type="bibr" rid="B8">Krapp-Schickel 1982</xref>; <bold>H, V, Z</bold> and <bold>B-1−C-1</bold>, Morales-Núñez and Chigbu (this study)]. Not to scale.</p></caption><graphic xmlns:xlink="http://www.w3.org/1999/xlink" xlink:href="zookeys-571-081-g009.jpg" position="float" orientation="portrait" xlink:type="simple" id="oo_80406.jpg"/></fig><fig id="F1" position="float" orientation="portrait"><label>Figure 1.</label><caption><p>Map of Maryland Coastal Bays indicating the 13 stations sampled. Black circles indicate the five stations where <italic><tp:taxon-name><tp:taxon-name-part taxon-name-part-type="genus">Apolochus</tp:taxon-name-part> <tp:taxon-name-part taxon-name-part-type="species">cresti</tp:taxon-name-part></tp:taxon-name></italic> sp. n., was found.</p></caption><graphic xmlns:xlink="http://www.w3.org/1999/xlink" xlink:href="zookeys-571-081-g001.jpg" position="float" orientation="portrait" xlink:type="simple" id="oo_80398.jpg"/></fig></tp:treatment-sec><ref-list><ref id="B7"><mixed-citation xmlns:xlink="http://www.w3.org/1999/xlink" xlink:type="simple">
          <person-group><name name-style="western"><surname>Hoover</surname><given-names>PM</given-names></name><name name-style="western"><surname>Bousfield</surname><given-names>EL</given-names></name></person-group> (<year>2001</year>) <article-title>The amphipod superfamily <tp:taxon-name><tp:taxon-name-part taxon-name-part-type="superfamily">Leucothoidea</tp:taxon-name-part></tp:taxon-name> on the Pacific coast of North America: family <tp:taxon-name><tp:taxon-name-part taxon-name-part-type="family">Amphilochidae</tp:taxon-name-part></tp:taxon-name>: systematics and distributional ecology.</article-title> <source>Amphipacifica</source> <volume>3</volume>: <fpage>3</fpage>–<lpage>28</lpage>.</mixed-citation></ref><ref id="B15"><mixed-citation xmlns:xlink="http://www.w3.org/1999/xlink" xlink:type="simple">
          <person-group><name name-style="western"><surname>McKinney</surname><given-names>LD</given-names></name></person-group> (<year>1978</year>) <article-title><tp:taxon-name><tp:taxon-name-part taxon-name-part-type="family">Amphilochidae</tp:taxon-name-part></tp:taxon-name> (<tp:taxon-name><tp:taxon-name-part taxon-name-part-type="subphylum">Crustacea</tp:taxon-name-part></tp:taxon-name>: <tp:taxon-name><tp:taxon-name-part taxon-name-part-type="order">Amphipoda</tp:taxon-name-part></tp:taxon-name>) from the western Gulf of Mexico and Caribbean Sea.</article-title> <source>Gulf Research Reports</source> <volume>6</volume>(<issue>2</issue>): <fpage>137</fpage>–<lpage>143</lpage>. doi: <ext-link xlink:type="simple" ext-link-type="doi" xlink:href="10.18785/grr.0602.04">10.18785/grr.0602.04</ext-link></mixed-citation></ref><ref id="B2"><mixed-citation xmlns:xlink="http://www.w3.org/1999/xlink" xlink:type="simple">
          <person-group><name name-style="western"><surname>Barnard</surname><given-names>JL</given-names></name></person-group> (<year>1962</year>) <article-title>Benthic marine <tp:taxon-name><tp:taxon-name-part taxon-name-part-type="order">Amphipoda</tp:taxon-name-part></tp:taxon-name> of southern California: Families <tp:taxon-name><tp:taxon-name-part taxon-name-part-type="family">Amphilochidae</tp:taxon-name-part></tp:taxon-name>, <tp:taxon-name><tp:taxon-name-part taxon-name-part-type="family">Leucothoidae</tp:taxon-name-part></tp:taxon-name>, <tp:taxon-name><tp:taxon-name-part taxon-name-part-type="family">Stenothoidae</tp:taxon-name-part></tp:taxon-name>, <tp:taxon-name><tp:taxon-name-part taxon-name-part-type="family">Argissidae</tp:taxon-name-part></tp:taxon-name>, <tp:taxon-name><tp:taxon-name-part taxon-name-part-type="family">Hyalidae</tp:taxon-name-part></tp:taxon-name>.</article-title> <source>Pacific Naturalist</source> <volume>3</volume>(<issue>3</issue>): <fpage>116</fpage>−<fpage>163</fpage>.</mixed-citation></ref><ref id="B3"><mixed-citation xmlns:xlink="http://www.w3.org/1999/xlink" xlink:type="simple">
          <person-group><name name-style="western"><surname>Barnard</surname><given-names>JL</given-names></name><name name-style="western"><surname>Thomas</surname><given-names>JD</given-names></name></person-group> (<year>1983</year>) <article-title>A new species of <tp:taxon-name><tp:taxon-name-part taxon-name-part-type="genus">Amphilochus</tp:taxon-name-part></tp:taxon-name> from the gorgonian <italic><tp:taxon-name><tp:taxon-name-part taxon-name-part-type="genus">Pterogorgia</tp:taxon-name-part> <tp:taxon-name-part taxon-name-part-type="species">anceps</tp:taxon-name-part></tp:taxon-name></italic> in the Caribbean Sea.</article-title> In: <person-group><name name-style="western"><surname>John</surname><given-names>PA</given-names></name></person-group> (<role>Ed.</role>) <source>Selected papers on <tp:taxon-name><tp:taxon-name-part taxon-name-part-type="subphylum">Crustacea</tp:taxon-name-part></tp:taxon-name></source>. <publisher-name>The Aquarium</publisher-name>, <publisher-loc>Trivandrum</publisher-loc>, <fpage>179</fpage>−<lpage>187</lpage>.</mixed-citation></ref><ref id="B8"><mixed-citation xmlns:xlink="http://www.w3.org/1999/xlink" xlink:type="simple">
          <person-group><name name-style="western"><surname>Krapp-Schickel</surname><given-names>T</given-names></name></person-group> (<year>1982</year>) <article-title>Family <tp:taxon-name><tp:taxon-name-part taxon-name-part-type="family">Amphilochidae</tp:taxon-name-part></tp:taxon-name>.</article-title> In: <person-group><name name-style="western"><surname>Ruffo</surname><given-names>S</given-names></name></person-group> (<role>Ed.</role>) <issue-title>The Amphipoda of the Mediterranean, Part 1. Gammaridea (Acanthonotozomatidae to Gammaridae).</issue-title> <source>Mémoires de l'Institut océanographique Monaco</source> <volume>13</volume>: <fpage>70</fpage>−<lpage>83</lpage>.</mixed-citation></ref><ref id="B11"><mixed-citation xmlns:xlink="http://www.w3.org/1999/xlink" xlink:type="simple">
          <person-group><name name-style="western"><surname>LeCroy</surname><given-names>SE</given-names></name></person-group> (<year>2002</year>) <source>An Illustrated Identification Guide to the Nearshore Marine and Estuarine Gammaridean <tp:taxon-name><tp:taxon-name-part taxon-name-part-type="order">Amphipoda</tp:taxon-name-part></tp:taxon-name> of Florida. Volume 2. Families <tp:taxon-name><tp:taxon-name-part taxon-name-part-type="family">Ampeliscidae</tp:taxon-name-part></tp:taxon-name>, <tp:taxon-name><tp:taxon-name-part taxon-name-part-type="family">Amphilochidae</tp:taxon-name-part></tp:taxon-name>, <tp:taxon-name><tp:taxon-name-part taxon-name-part-type="family">Ampithoidae</tp:taxon-name-part></tp:taxon-name>, <tp:taxon-name><tp:taxon-name-part taxon-name-part-type="family">Aoridae</tp:taxon-name-part></tp:taxon-name>, <tp:taxon-name><tp:taxon-name-part taxon-name-part-type="family">Argissidae</tp:taxon-name-part></tp:taxon-name>, and <tp:taxon-name><tp:taxon-name-part taxon-name-part-type="family">Haustoriidae</tp:taxon-name-part></tp:taxon-name></source>. <publisher-name>Florida Department of Environmental Protection</publisher-name>, <publisher-loc>Tallahassee</publisher-loc>, <size units="page">223 pp</size>. doi: <ext-link xlink:type="simple" ext-link-type="doi" xlink:href="10.1590/S1516-89132002000300014">10.1590/S1516-89132002000300014</ext-link></mixed-citation></ref></ref-list></tp:taxon-treatment>
